# Supplementary material for: Transcriptomic and Physiological Analysis Reveals Genes Associated with Drought Stress Responses in Populus alba × Populus glandulosa
Source: Plants (Basel). 2023 Sep 12;12(18):3238. doi: 10.3390/plants12183238 (PMC10535988; doi:10.3390/plants12183238)
Supplement: Supplementary file 1 [file plants-12-03238-s001.zip › Table S1.xlsx]

## Sheet: Sheet1
Table S1 : Summary of Sequencing information and mapping quality information
NCBI SRA Accession	Sample Name	Read count	Data in GB	Chemistry	Barcode used	Adapter Trimmed count	Read loss after trimming	Data loss in %	Alignment percentage
PRJNA989398	30PtD1-1_S116_L003	21322525	4.30715	101 X 2	CAATTAAC+ATATCTCG	19423209	1899316	8.90756	0.9194
PRJNA989398	30PtD1-2_S117_L003	25534053	5.15788	101 X 2	TGGCCGGT+GCGCTCTA	23613885	1920168	7.52003	0.9222
PRJNA989398	30PtD1-3_S118_L003	27750144	5.60553	101 X 2	AGTACTCC+AACAGGTT	24773305	2976839	10.7273	0.8414
PRJNA989398	30PtD12-1_S119_L003	29270661	5.91267	101 X 2	GACGTCTT+GGTGAACC	26337948	2932713	10.0193	0.9026
PRJNA989398	30PtD12-2_S120_L003	29362659	5.93126	101 X 2	TGCGAGAC+CAACAATG	26669548	2693111	9.17189	0.8928
PRJNA989398	30PtD12-3_S121_L003	32321191	6.52888	101 X 2	CATAGAGT+TGGTGGCA	29446757	2874434	8.89334	0.8863
PRJNA989398	31PtD1-1_S156_L004	28614343	5.7801	101 X 2	ACAGGCGC+AGGCAGAG	26106663	2507680	8.76372	0.8677
PRJNA989398	31PtD1-2_S157_L004	32949652	6.65583	101 X 2	GTGAATAT+GAATGAGA	29442606	3507046	10.6437	0.894
PRJNA989398	31PtD1-3_S158_L004	32479330	6.56082	101 X 2	AACTGTAG+TGCGGCGT	30465003	2014327	6.20187	0.8808
PRJNA989398	31PtD12-1_S159_L004	30944699	6.25083	101 X 2	GGTCACGA+CATAATAC	29702711	1241988	4.01357	0.854
PRJNA989398	31PtD12-2_S160_L004	29104362	5.87908	101 X 2	CTGCTTCC+GATCTATC	27656786	1447576	4.97374	0.8195
PRJNA989398	31PtD12-3_S161_L004	27334799	5.52163	101 X 2	TCATCCTT+AGCTCGCT	26081336	1253463	4.58559	0.8033
